# Supplementary material for: Temporal dynamics of muscle strength recovery following acute cold-water immersion: a systematic review and meta-analysis
Source: PeerJ. 2026 Jul 16;14:e21537. doi: 10.7717/peerj.21537 (PMC13380888; doi:10.7717/peerj.21537)
Supplement: Supplemental Information 3 [file peerj-14-21537-s003.xlsx]

## Sheet: MVIC
Study	Type	Exp-n	Exp-mean-change	Exp-SD-change	Ctrl-n	Ctrl-mean-change	Ctrl-SD-change
Dantas 2019-0	0h	10	-19.61	38.6379	10	-27.51	31.7442
Dantas 2019-24	24h	10	-7.38	46.249	10	-15.93	36.8656
Machado 2016-0a	0h	20	-54.9	53.0634	20	-50.6	60.9542
Machado 2016-0b	0h	20	-53.7	48.1405	20	-50.6	60.9542
Machado 2016-24a	24h	20	-34.8	53.1316	20	-35.9	61.6282
Machado 2016-24b	24h	20	-33.3	56.0208	20	-35.9	61.6282
Machado 2016-48a	48h	20	-34.9	59.7957	20	-37.9	82.3616
Machado 2016-48b	48h	20	-38.5	62.6525	20	-37.9	82.3616
Machado 2016-72a	72h	20	-24.9	53.7505	20	-32.7	82.7098
Machado 2016-72b	72h	20	-40	54.0029	20	-32.7	82.7098
Pesenti 2024-24	24h	7	0.09	4.23907	7	0.71	6.4115
Pesenti 2024-48	48h	7	-0.79	4.9909	7	-0.03	6.05235
Pesenti 2024-72	72h	7	-0.61	5.80563	7	0.17	6.31505
Richards 2025-0	0h	12	-6.05	9.87257	12	-3.79	7.98399
Richards 2025-24	24h	12	1.27	15.0266	12	-0.73	9.82242
Vaile 2007-24	24h	12	-233	447.451	12	-297	423.565
Vaile 2007-48	48h	12	-33	468.539	12	-320	428.342
Vaile 2007-72	72h	12	-36	479.676	12	-230	453.331
Yoshimura 2024-48	48h	8	-50.08	35.8818	10	-60.58	34.5877

## Sheet: CK
Study	Type	Exp-n	Exp-mean-change	Exp-SD-change	Ctrl-n	Ctrl-mean-change	Ctrl-SD-change
Amir 2017-24	24h	8	90.13	93.5516	8	219.62	221.156
Amir 2017-48	48h	8	132	158.406	8	271.62	247.091
Amir 2017-72	72h	8	150.25	248.14	8	398.5	359.837
Anderson 2018-0a	0h	9	57	246.209	9	92	123.77
Anderson 2018-0b	0h	9	12	137.488	9	92	123.77
Anderson 2018-24a	24h	9	238	190.843	9	357	262.052
Anderson 2018-24b	24h	9	204	207.875	9	357	262.052
Anderson 2018-48a	48h	9	376	154.787	9	383	148.96
Anderson 2018-48b	48h	9	425	147.523	9	383	148.96
Anderson 2018-72a	72h	9	178	159.339	9	274	91.5915
Anderson 2018-72b	72h	9	74	128.172	9	274	91.5915
Machado 2016-24a	24h	20	395.2	480.98	20	404.1	434.986
Machado 2016-24b	24h	20	278	296.62	20	404.1	434.986
Machado 2016-48a	48h	20	643.1	546.033	20	662.2	503.193
Machado 2016-48b	48h	20	718.2	521.521	20	662.2	503.193
Machado 2016-72a	72h	20	737.8	569.788	20	698.5	526.667
Machado 2016-72b	72h	20	976	527.802	20	698.5	526.667
Silva 2017-0	0h	12	187.92	225.629	12	174.39	147.857
Vaile 2007-24	24h	12	8	204.949	12	381	243.637
Vaile 2007-48	48h	12	-12	242.625	12	74	156.432
Vaile 2007-72	72h	12	-19	301.309	12	107	270.324
Wei 2025-24	24h	5	92.23	26.2072	5	138.93	60.2724
Wei 2025-48	48h	5	49.74	14.5236	5	93.23	26.1936
Wei 2025-72	72h	5	15.05	26.8011	5	43.27	12.7203
Wiewelhove 2018-0	0h	8	97	269.271	10	122	200.307
Wiewelhove 2018-24	24h	8	295	269.78	10	391	350.39

## Sheet: VAS
Study	Type	Exp-n	Exp-mean-change	Exp-SD-change	Ctrl-n	Ctrl-mean-change	Ctrl-SD-change
Amir 2017-24	24h	8	2.62	2.55482	8	4.75	1.69929
Amir 2017-48	48h	8	3.25	2.78232	8	4.75	1.69847
Amir 2017-72	72h	8	1.38	2.13825	8	1.87	1.72372
Broatch 2014-1	0h	10	1	1.63707	10	1.5	1.7088
Broatch 2014-24	24h	10	0.3	1.56205	10	0.5	1.50997
Broatch 2014-48	48h	10	-0.1	1.75214	10	0.2	1.50997
Crowther 2017-1	0h	29	1.5	2	29	1.9	2.02978
Crowther 2017-24	24h	29	1.5	2.05183	29	1.5	1.85203
Crowther 2017-48	48h	29	0.6	1.86815	29	0.3	1.75214
Elias 2012-1	0h	14	0.2	1.11355	14	3	1.64621
Elias 2012-24	24h	14	0.6	1.17898	14	5.5	0.8544
Elias 2012-48	48h	14	0	1.11355	14	4	1.15326
Machado 2016-1a	0h	20	1.1	2.42487	20	2.1	2.23383
Machado 2016-1b	0h	20	1.7	2.38956	20	2.1	2.23383
Machado 2016-24a	24h	20	1.6	2.0664	20	2	1.75214
Machado 2016-24b	24h	20	2.2	1.93132	20	2	1.75214
Machado 2016-48a	48h	20	3.1	2.62107	20	3	2.53574
Machado 2016-48b	48h	20	3.1	2.26495	20	3	2.53574
Machado 2016-72a	72h	20	0.7	2.15174	20	1.4	2.30651
Machado 2016-72b	72h	20	1.2	2.32594	20	1.4	2.30651
Takeda 2014-1	0h	20	1	1.7088	20	3	1.4
Takeda 2014-24	24h	20	0.9	1.57162	20	1.4	1.50997
White 2014-1	0h	8	2.1	0.6	8	1.7	0.6
White 2014-24	24h	8	1.6	0.6	8	1.4	0.4
White 2014-48	48h	8	1.3	0.5	8	0.9	0.5
Wiewelhove 2018-1	0h	11	1.8	2.02978	12	4	2.09523
Wiewelhove 2018-24	24h	11	1.8	2.55343	12	4.2	1.9975
Yoshimura 2023-48	48h	8	27.21	12.9571	8	37.63	14.9223

## Sheet: CMJ
Study	Type	Exp-n	Exp-mean-change	Exp-SD-change	Ctrl-n	Ctrl-mean-change	Ctrl-SD-change
Sánchez 2018-0	0h	13	-2.4	5.69561	13	-2.4	5.75065
Sánchez 2018-24	24h	13	-4.5	6.03241	13	-3.2	6.48383
Sánchez 2018-48	48h	13	-2.4	5.50545	13	0	5.8
Crowther 2017-0	0h	29	-0.7	2.15174	29	0	2.20681
Crowther 2017-24	24h	29	-0.3	2.15174	29	0	2.15174
Crowther 2017-48	48h	29	-0.2	2.30651	29	-0.1	2.20681
Elias 2012-24	24h	14	0	0.122882	14	-0.02	0.17
Elias 2012-48	48h	14	0.01	0.131149	14	-0.02	0.160935
Fonseca 2016-0	0h	8	-7.1	7.43034	8	1.3	5.78878
Fonseca 2016-24	24h	8	2.5	5.64712	8	-15.7	7.496
Fonseca 2016-48	48h	8	2.3	5.83866	8	4.5	5.69298
Garcia 2016-0	0h	8	-2.1	4.272	8	-0.6	4.1509
Garcia 2016-24	24h	8	0.1	4.45084	8	-0.4	4.2
Li 2023-0	0h	10	-7.92	2.23544	10	-4.3	2.15063
Li 2023-24	24h	10	0.07	2.00866	10	-2.13	2.00671
Nasser 2023-24	24h	12	0.04	4.46026	12	-2.03	2.982
Nasser 2023-48	48h	12	0.29	4.14685	12	-2.13	3.4773
Rupp 2012-24	24h	12	-0.7	10.8752	10	-1.4	10.5532
Rupp 2012-48	48h	12	-0.7	10.5532	10	-2	10.5532
Takeda 2014-24	24h	20	2.5	6.35059	20	-3.7	9.45357
Wiewelhove 2018-0	0h	11	-5.7	4.80416	12	-0.7	4.20357
Wiewelhove 2018-24	24h	11	-1.2	5.25642	12	-0.9	4.57056
Yoshimura 2023-48	48h	8	-3.79	5.89685	10	-6.01	4.12893
